# Supplementary material for: Phase-Based and Lifetime Health System Costs of Care for Patients Diagnosed with Leukemia and Lymphoma: A Population-Based Descriptive Study
Source: Curr Oncol. 2024 Jul 25;31(8):4192–208. doi: 10.3390/curroncol31080313 (PMC11352321; doi:10.3390/curroncol31080313)
Supplement: Supplementary file 1 [file curroncol-31-00313-s001.zip]

Archive with 1 entries (1 files):
- curroncol-3068478-supplementary.pdf
